# Supplementary material for: Novel Metabolic Signatures of Prostate Cancer Revealed by 1H-NMR Metabolomics of Urine
Source: Diagnostics (Basel). 2021 Jan 20;11(2):149. doi: 10.3390/diagnostics11020149 (PMC7909529; doi:10.3390/diagnostics11020149)
Supplement: Supplementary file 1 [file diagnostics-11-00149-s001.zip]

Archive with 12 entries (12 files):
- Figure S1.docx
- Figure S2.docx
- Figure S3.docx
- Figure S4.docx
- Figure S5.docx
- Table S1.docx
- Table S2.docx
- Table S3.docx
- Table S4.docx
- Table S5.docx
- Table S6.docx
- Table S7.pdf
